# Supplementary material for: Identification of therapeutic targets from genetic association studies using hierarchical component analysis
Source: BioData Min. 2020 Jun 17;13:6. doi: 10.1186/s13040-020-00216-9 (PMC7301559; doi:10.1186/s13040-020-00216-9)
Supplement: Supplementary file 1 — Additional file 1. [file 13040_2020_216_MOESM1_ESM.xlsx]

## Sheet: Sheet1
Tissue	# Multi-species edges	# WGCNA edges	# Shared edges	#Shared edges / #WGCNA edges	Odds ratio	P-values
Adipose_Subcutaneous	2063	5109	106	0.020748	7.50563	1.13e-53
Adipose_Visceral_Omentum	868	736	22	0.029891	10.1722	4.5e-15
Adrenal_Gland	526	957	41	0.042842	17.2914	7.33e-35
Artery_Aorta	1421	3867	130	0.033618	13.2667	1.03e-92
Artery_Coronary	416	1027	94	0.091529	39.8711	1.18e-105
Artery_Tibial	2167	2237	75	0.033527	11.7781	1.38e-51
Brain_Anterior_cingulate_cortex_BA24	318	835	4	0.00479	1.45618	0.299
Brain_Caudate_basal_ganglia	632	1485	65	0.043771	13.3899	3.22e-47
Brain_Cerebellar_Hemisphere	593	735	17	0.023129	8.29891	1.17e-10
Brain_Cerebellum	1116	1156	52	0.044983	14.9485	5.14e-41
Brain_Cortex	556	797	33	0.041405	13.9505	1.17e-25
Brain_Frontal_Cortex_BA9	370	1340	14	0.010448	4.06026	1.97e-05
Brain_Hippocampus	304	569	11	0.019332	5.55564	9.59e-06
Brain_Hypothalamus	212	329	6	0.018237	6.47945	0.000452
Brain_Nucleus_accumbens_basal_ganglia	360	480	10	0.020833	6.96717	3.43e-06
Brain_Putamen_basal_ganglia	231	395	4	0.010127	4.2065	0.0169
Breast_Mammary_Tissue	785	1382	54	0.039074	15.0923	1.5e-42
Cells_EBV_transformed_lymphocytes	720	1120	25	0.022321	6.46989	1.3e-12
Cells_Transformed_fibroblasts	2600	1668	115	0.068945	25.8174	9.21e-114
Colon_Sigmoid	497	1260	34	0.026984	11.1322	2.26e-23
Colon_Transverse	910	2022	70	0.034619	12.7814	6.25e-50
Esophagus_Gastroesophageal_Junction	473	1773	25	0.0141	5.34514	7.47e-11
Esophagus_Mucosa	2111	5915	103	0.017413	6.07972	2.38e-44
Esophagus_Muscularis	526	2094	44	0.021012	6.55934	7.45e-21
Heart_Atrial_Appendage	913	1765	54	0.030595	10.306	1.41e-34
Heart_Left_Ventricle	837	1685	36	0.021365	8.31921	8.3e-21
Liver	183	770	5	0.006494	2.808	0.0369
Lung	1697	4341	80	0.018429	6.13179	4.21e-35
Muscle_Skeletal	2355	6643	224	0.03372	10.7507	1.24e-139
Nerve_Tibial	2486	5111	113	0.022109	7.77646	1.09e-58
Ovary	387	966	27	0.02795	8.39976	6.2e-16
Pancreas	1074	1371	31	0.022611	6.36063	4.21e-15
Pituitary	329	697	13	0.018651	6.59623	2.39e-07
Prostate	273	638	5	0.007837	2.36074	0.0661
Skin_Not_Sun_Exposed_Suprapubic	1138	3300	68	0.020606	7.93972	2.08e-36
Skin_Sun_Exposed_Lower_leg	2354	5700	124	0.021754	7.61855	4.09e-63
Small_Intestine_Terminal_Ileum	246	521	21	0.040307	15.0565	1.99e-17
Spleen	490	870	9	0.010345	3.4824	0.00155
Stomach	659	1586	62	0.039092	14.0922	1.47e-46
Testis	1673	2410	92	0.038174	14.0432	7.35e-69
Thyroid	1995	5718	78	0.013641	5.41548	5.66e-31
Uterus	234	538	7	0.013011	3.72919	0.00358
Vagina	125	343	4	0.011662	3.9569	0.0211
Whole_Blood	2012	4877	93	0.019069	6.35876	9.62e-42
