# Supplementary material for: Identification of therapeutic targets from genetic association studies using hierarchical component analysis
Source: BioData Min. 2020 Jun 17;13:6. doi: 10.1186/s13040-020-00216-9 (PMC7301559; doi:10.1186/s13040-020-00216-9)
Supplement: Supplementary file 2 — Additional file 2. [file 13040_2020_216_MOESM2_ESM.csv]

	genes_selected_by_GCA+BNs	genes_selected_by_metaxcan	LINCS_hit	genes_found_in_LINCS	MGI_hit	genes_found_in_MGI
A2ML1	1	0	0	0	0	0
AACS	1	0	0	0	0	1
ABCA7	0	1	0	0	0	1
ABCC9	1	0	0	0	0	1
ABCF1	0	1	0	1	0	1
ABHD16A	0	1	0	0	1	1
ACADSB	0	1	0	1	0	1
ACTN2	1	0	0	1	0	1
ADIPOQ	1	0	0	0	1	1
ADORA1	1	0	0	0	0	1
AGER	0	1	0	0	1	1
AGPAT1	0	1	0	1	0	1
ALB	1	0	0	1	1	1
ALDH3B2	1	0	0	1	0	1
ALPK3	1	0	0	1	0	1
ANO1	1	0	0	1	0	1
APOC1	0	1	0	0	1	1
APOM	0	1	0	1	0	1
ARHGEF15	1	0	0	0	0	1
ARHGEF19	1	0	0	1	0	1
ARMS2	0	1	0	0	0	0
ASPM	0	1	0	1	1	1
ATAT1	0	1	0	0	0	1
ATE1	0	1	0	0	0	1
ATF6B	0	1	0	1	0	1
ATP6V0E2	1	0	0	0	0	1
BAG6	0	1	1	1	0	1
BCAR1	0	1	0	1	0	1
BEX5	1	0	0	0	0	0
BOK	1	0	0	0	0	1
BRD2	0	1	1	1	1	1
BTBD16	0	1	0	0	1	1
BTG2	1	0	0	1	0	1
BTNL2	0	1	0	0	0	1
C10orf88	0	1	0	0	0	1
C17orf70	0	1	0	0	0	0
C1QA	1	0	1	1	1	1
C1orf53	0	1	0	0	0	1
C2	0	1	0	1	0	1
C3	1	1	0	1	1	1
C3AR1	1	0	0	0	1	1
C4A	0	1	0	0	1	1
C4B	0	1	0	0	1	1
C5orf38	1	0	0	0	0	0
C6orf136	0	1	0	0	0	1
C6orf25	0	1	0	0	0	0
C6orf47	0	1	0	0	0	1
C6orf48	0	1	0	0	0	0
C7orf61	0	1	0	0	0	1
CACNG2	1	0	0	0	1	1
CADM2	1	0	0	0	0	1
CALB2	1	0	0	0	1	1
CALML3	1	0	0	0	0	1
CAMSAP3	1	0	0	0	0	1
CASP6	0	1	0	1	0	1
CCHCR1	0	1	0	0	0	1
CCL22	0	1	0	1	0	1
CD74	1	0	0	0	1	1
CDKN1A	1	0	0	1	1	1
CDSN	0	1	0	0	0	1
CEBPA	1	0	0	1	1	1
CELF3	1	0	0	0	0	1
CETP	0	1	0	0	0	0
CFB	0	1	0	1	1	1
CFH	0	1	0	0	1	1
CFHR1	0	1	0	0	0	1
CFHR3	0	1	0	0	0	0
CFI	1	0	0	1	1	1
CGN	1	0	0	0	0	1
CGNL1	1	0	0	0	0	1
CHSY3	1	0	0	0	0	1
CKM	1	0	0	1	0	1
CLIC1	0	1	0	0	0	1
CLPTM1	0	1	0	1	0	1
CMYA5	1	0	0	0	0	1
COL11A2	0	1	0	0	0	1
COL1A2	1	0	0	1	1	1
COL26A1	1	0	0	0	0	1
COL4A4	0	1	0	0	1	1
CPLX2	1	0	0	1	1	1
CRB1	0	1	0	0	1	1
CSF2RB	1	0	0	0	1	1
CSF3R	1	0	0	0	1	1
CSNK2B	0	1	0	1	0	1
CUZD1	0	1	0	0	0	1
CXCL2	1	0	0	1	0	1
CYP21A2	0	1	0	0	0	1
DBNDD2	0	1	0	0	0	1
DCXR	1	0	0	1	0	1
DDAH2	0	1	0	1	0	1
DDR1	0	1	0	1	0	1
DDX39B	0	1	0	1	0	1
DENND1B	0	1	0	1	0	1
DENND1C	0	1	0	0	0	1
DENND2D	1	0	0	1	0	1
DMBT1	0	1	0	0	0	1
DSP	1	0	0	0	0	1
DXO	0	1	0	0	0	1
DYNC1I1	1	0	0	0	0	1
ECM1	1	0	0	0	0	1
EFS	1	0	0	0	1	1
EHMT2	0	1	0	1	1	1
ELF3	1	0	0	1	0	1
EPS8L1	1	0	0	0	0	1
F13B	0	1	0	0	0	1
FAM200A	0	1	0	0	0	0
FAM213A	1	0	0	0	1	1
FAM83F	1	0	0	0	0	1
FAM89A	1	0	0	0	0	1
FASN	1	0	0	1	1	1
FCGR2A	1	0	0	1	1	1
FGA	1	0	0	1	0	1
FGB	1	0	0	1	0	1
FKBPL	0	1	0	0	0	1
FLOT1	0	1	0	0	1	1
FOLR1	1	0	0	1	0	1
FOS	1	0	0	1	1	1
GALNT15	1	0	0	0	0	1
GNA15	1	0	0	1	0	1
GPANK1	0	1	0	0	0	1
GPR108	0	1	0	0	0	1
GPSM3	0	1	0	0	1	1
GULP1	1	0	0	0	0	1
HCG27	0	1	0	0	0	0
HEPACAM	1	0	0	0	0	1
HEXDC	1	0	0	0	0	1
HIST1H2AC	1	0	0	1	0	1
HLA-B	0	1	0	1	0	0
HLA-DMA	0	1	0	1	1	1
HLA-DPA1	1	0	0	1	0	0
HLA-DQA1	0	1	0	1	1	1
HLA-DQA2	0	1	0	0	0	0
HLA-DQB1	0	1	0	1	1	1
HLA-DQB2	0	1	0	0	0	0
HLA-DRA	1	1	0	1	0	1
HLA-DRB1	0	1	0	1	0	0
HOOK1	1	0	0	0	0	1
HRASLS5	1	0	0	0	0	1
HRH2	1	0	0	0	0	1
HSPA1B	0	1	1	1	0	1
HTRA1	0	1	0	1	1	1
IKZF5	0	1	0	1	0	1
IL33	1	0	0	0	1	1
IRX2	1	0	0	0	0	1
KCNH8	1	0	0	0	0	1
KCNIP2-AS1	1	0	0	0	0	0
KCNT2	0	1	0	0	0	1
KHDRBS3	1	0	0	0	0	1
KLHDC3	0	1	0	1	0	1
KLHDC8A	1	0	0	0	0	1
KLHL41	1	0	0	0	0	1
LAD1	1	0	0	0	0	1
LAMTOR4	0	1	0	0	0	1
LDB3	1	0	0	0	1	1
LHX9	0	1	0	1	0	1
LIPC	0	1	0	1	0	1
LRRN4	1	0	0	0	0	1
LSAMP	1	0	0	0	1	1
LSM2	0	1	0	1	0	1
LST1	1	0	0	0	0	1
LTB	0	1	0	1	1	1
LY6G5C	0	1	0	0	0	1
LY6G6C	0	1	0	0	0	1
LY6G6F	0	1	0	0	0	1
MAP7	1	0	0	1	0	1
MEFV	1	0	0	0	1	1
MEPCE	0	1	0	0	0	1
MESP1	1	0	0	1	0	1
MICA	0	1	0	0	0	0
MICB	0	1	0	0	0	1
MIR133A1HG	1	0	0	0	0	0
MOG	0	1	0	0	1	1
MRPS18B	0	1	0	0	0	1
MSH5	0	1	0	1	0	1
MT-ND5	1	0	0	0	0	0
MT-ND6	1	0	0	0	0	0
MUC21	0	1	0	0	0	0
MYH7	1	0	0	0	0	1
MYH7B	1	0	0	0	0	1
MYL2	1	0	0	0	0	1
MYO18B	1	0	0	0	0	1
MYOM1	1	0	0	0	0	1
NAT8L	1	0	0	0	0	1
NCR3	0	1	0	0	0	1
NEK7	0	1	0	1	1	1
NELFE	0	1	0	0	0	1
NEU1	0	1	0	1	1	1
NFKBIL1	0	1	1	1	0	1
NIT2	0	1	0	0	0	1
NLRC5	0	1	0	0	1	1
NMRK2	1	0	0	0	0	1
NOTCH4	0	1	0	0	0	1
NPM2	1	0	0	0	0	1
NRXN1	1	0	0	1	1	1
NSMCE4A	0	1	0	0	0	1
NYAP1	0	1	0	0	0	1
OSMR	1	0	0	1	1	1
PABPC1L2B-AS1	1	0	0	0	0	0
PACSIN1	1	0	0	0	0	1
PBX2	0	1	0	1	0	1
PC	1	0	0	1	0	1
PCAT19	1	0	0	0	0	0
PCIF1	0	1	0	0	0	1
PIGH	0	1	0	0	0	1
PILRA	0	1	0	0	1	1
PILRB	0	1	0	0	0	1
PKHD1L1	1	0	0	0	0	1
PLA2G12A	0	1	0	1	0	1
PLCB2	1	0	0	0	0	1
PLEKHA1	0	1	0	0	0	1
PLEKHH1	1	0	0	0	0	1
PLVAP	1	0	0	0	1	1
POLDIP2	0	1	0	0	0	1
POU5F1	0	1	0	1	0	1
PPT2	0	1	0	1	1	1
PRKCZ	1	0	0	1	0	1
PRRC2A	0	1	0	0	0	1
PRRT1	0	1	0	0	0	1
PTPRF	1	0	0	1	1	1
RAC3	1	0	0	1	0	1
RASAL1	1	0	0	0	0	1
RASGEF1C	1	0	0	0	0	1
RBM47	1	0	0	0	0	1
RCAN2	1	0	0	0	1	1
RDH5	0	1	0	0	0	1
RELB	1	0	1	1	1	1
RND3	1	0	0	1	0	1
RNF5	0	1	0	1	0	1
RP5-862P8.2	1	0	0	0	0	0
RP6-191P20.4	1	0	0	0	0	0
RSPH4A	1	0	0	0	0	1
RTN4RL1	1	0	1	1	0	1
SCN3A	1	0	0	0	1	1
SCN7A	1	0	0	0	0	1
SEC14L2	1	0	0	0	0	1
SFTA2	0	1	0	0	0	1
SHC3	1	0	0	0	0	1
SIGLEC9	1	0	0	0	1	1
SKIV2L	0	1	0	1	0	1
SLC12A5	0	1	0	0	1	1
SLC38A3	1	0	0	1	1	1
SLC44A4	0	1	0	0	0	1
SLC5A1	1	0	0	0	1	1
SLC9A4	1	0	0	0	0	1
SLPI	1	0	0	0	1	1
SNTG1	1	0	0	0	0	1
SORT1	1	0	0	1	0	1
SPDYE3	0	1	0	0	0	0
SPTLC3	1	0	0	0	0	1
SREBF1	1	0	0	1	0	1
STAG3	0	1	0	0	0	1
STK19	0	1	0	1	0	1
STK39	1	0	0	1	0	1
STMN2	1	0	0	0	0	1
TACC2	0	1	0	0	0	1
TBC1D23	0	1	0	0	0	1
TCAP	1	0	0	0	0	1
TCF19	0	1	0	0	0	1
TEK	1	0	0	1	0	1
TFR2	0	1	0	0	0	1
THRB	1	0	0	1	1	1
TMEM199	0	1	0	0	0	1
TMEM229B	0	1	0	0	0	1
TMEM97	0	1	0	1	0	1
TNF	0	1	0	1	1	1
TNFAIP3	1	0	0	1	1	1
TNFRSF10A	0	1	1	1	0	1
TNNC1	1	0	0	0	0	1
TNNC2	1	0	0	0	0	1
TNS2	1	0	0	0	1	1
TPM1	1	0	0	1	0	1
TRIM15	0	1	0	0	0	1
TSC22D4	0	1	0	1	0	1
TTN	1	0	0	1	1	1
TYRO3	1	0	0	1	1	1
TYROBP	1	0	0	0	1	1
VAMP8	1	0	0	0	0	1
VARS	0	1	0	1	0	1
VARS2	0	1	0	0	0	1
VPS52	0	1	0	0	0	1
VWA7	0	1	0	0	0	1
XKR4	1	0	0	0	0	1
ZBTB12	0	1	0	0	0	1
ZBTB41	0	1	0	1	0	1
ZCWPW1	0	1	0	0	0	1
ZFP36	1	0	0	1	1	1
ZFP57	0	1	0	0	0	1
ZNF233	0	1	0	0	0	0
ZNF296	0	1	0	1	0	1
ZNF557	0	1	0	1	0	0
