# Supplementary material for: Identification of therapeutic targets from genetic association studies using hierarchical component analysis
Source: BioData Min. 2020 Jun 17;13:6. doi: 10.1186/s13040-020-00216-9 (PMC7301559; doi:10.1186/s13040-020-00216-9)
Supplement: Supplementary file 3 — Additional file 3. [file 13040_2020_216_MOESM3_ESM.csv]

	genes_selected_by_GCA+BNs	genes_selected_by_metaxcan	LINCS_hit	genes_found_in_LINCS	MGI_hit	genes_found_in_MGI
AAGAB	0	1	0	0	0	1
ACTA1	1	0	0	0	1	1
ADAM15	0	1	0	1	0	1
ADO	0	1	1	1	0	1
AIRE	0	1	1	1	1	1
ALPK3	1	0	0	1	0	1
ANO1	1	0	1	1	1	1
APEH	0	1	0	1	0	1
APOBR	0	1	0	0	0	1
ARFRP1	0	1	1	1	0	1
ATG16L1	0	1	0	1	1	1
ATP2A1	0	1	0	0	0	1
ATXN2L	0	1	0	0	0	1
BRD7	0	1	0	0	0	1
C15orf59	1	0	0	0	0	1
C1orf141	0	1	0	0	0	1
C2orf82	0	1	0	0	0	1
C3	1	0	0	1	1	1
C3orf18	0	1	0	0	0	1
C3orf62	0	1	0	0	0	1
C4B	0	1	0	0	1	1
C6orf47	0	1	0	0	0	1
C8G	0	1	0	0	0	1
CADM2	1	0	0	0	0	1
CAMKV	0	1	0	1	0	1
CARD11	1	0	0	1	1	1
CARD6	0	1	0	0	0	1
CARD9	0	1	1	1	1	1
CCDC101	0	1	0	0	0	0
CCDC116	0	1	0	0	0	1
CDC34	0	1	0	0	0	1
CDC37	0	1	0	1	0	1
CDC42SE2	0	1	0	0	0	1
CDHR4	0	1	0	0	0	1
CDSN	0	1	0	0	1	1
CFI	1	0	0	1	0	1
CHSY3	0	1	0	0	0	1
CISD1	0	1	0	1	0	1
CKMT2	1	0	0	1	0	1
CLIC1	0	1	0	0	1	1
CLN3	0	1	1	1	1	1
COX15	0	1	0	0	1	1
CPNE4	1	0	0	0	0	1
CREM	0	1	0	1	0	1
CTD-2330K9.3	0	1	0	0	0	0
CYLD	0	1	1	1	1	1
DAG1	0	1	0	1	1	1
DDAH2	0	1	0	1	0	1
DDX39B	0	1	0	1	0	1
DIS3L2	0	1	0	0	0	1
EIF3C	0	1	0	0	0	1
EIF3CL	0	1	0	0	0	0
EPCAM	1	0	0	1	1	1
EPOR	0	1	0	1	1	1
ERAP2	0	1	0	1	0	0
FADS1	0	1	0	1	1	1
FAM110D	1	0	0	0	0	1
FAM166A	0	1	0	0	0	1
FAM189B	0	1	0	0	0	1
FAM212A	0	1	0	0	0	1
FBXW5	0	1	0	0	0	1
FCER1G	1	0	0	0	1	1
FNIP1	0	1	0	0	1	1
FUT2	0	1	0	0	0	1
GBA	0	1	0	1	1	1
GMEB2	0	1	1	1	0	1
GPSM1	0	1	1	1	0	1
GPSM3	0	1	0	0	0	1
GPX1	0	1	0	1	1	1
GPX4	0	1	1	1	1	1
GSDMB	0	1	0	1	0	0
HCN3	0	1	0	1	0	1
HLA-DOB	0	1	0	0	0	1
HLA-DQB2	0	1	0	0	0	0
HRC	1	0	0	0	1	1
HSPB8	1	0	0	1	1	1
IER3	0	1	0	1	1	1
IGSF9	1	0	0	0	0	1
IL12RB2	0	1	0	0	1	1
IL13	0	1	0	1	1	1
IL18R1	0	1	0	0	1	1
IL18RAP	0	1	0	1	0	1
IL1RL1	0	1	0	0	1	1
IL27	0	1	0	1	1	1
IL33	1	0	0	0	1	1
IL5	0	1	0	1	1	1
INPP5E	0	1	0	0	0	1
IP6K2	0	1	0	1	0	1
IRF1	0	1	0	1	1	1
IRGM	0	1	1	1	0	1
KIAA1984	0	1	0	0	0	0
LAT	0	1	0	0	1	1
LCN10	0	1	0	0	0	1
LDB3	1	0	0	0	1	1
LNPEP	0	1	0	0	1	1
LST1	0	1	0	0	0	1
LY6G5C	0	1	0	0	0	1
MAMSTR	0	1	0	0	1	1
MAP1B	1	0	0	0	1	1
MAP3K9	1	0	0	1	0	1
MICA	0	1	0	0	0	0
MICB	0	1	0	0	0	1
MST1	0	1	1	1	1	1
MST1R	0	1	0	1	1	1
MTMR7	1	0	0	0	0	1
NAGLU	0	1	0	0	1	1
NCKIPSD	0	1	0	0	1	1
NDFIP1	0	1	0	1	1	1
NDUFAF3	0	1	0	0	0	1
NFATC2IP	0	1	0	0	1	1
NID2	1	0	0	0	0	1
NKD1	0	1	0	0	0	1
NKX2-3	0	1	0	1	1	1
NOD2	0	1	0	1	1	1
NPIPB6	0	1	0	0	0	0
NPIPB7	0	1	0	0	0	0
NPIPB9	0	1	0	0	0	0
NUPR1	0	1	0	0	0	1
OBSCN	1	0	0	1	0	1
ORM1	0	1	0	1	0	0
OVGP1	1	0	0	0	0	1
P4HA2	0	1	1	1	0	1
P4HA3	1	0	0	0	0	1
PALM	1	0	0	0	0	1
PAPD5	0	1	0	1	0	1
PDLIM3	1	0	0	0	1	1
PDLIM4	0	1	1	1	0	1
PFKFB4	0	1	0	1	0	1
PGAP3	0	1	0	0	1	1
PKLR	0	1	0	1	1	1
PLCXD3	0	1	0	0	0	1
PMPCA	0	1	0	0	0	1
PRDM16	1	0	0	0	1	1
PRKAA1	0	1	0	1	0	1
PROM2	1	0	0	0	0	1
PTGER4	0	1	0	1	1	1
QARS	0	1	0	1	0	1
RAD50	0	1	0	1	1	1
RAI14	1	0	1	1	0	1
RAP1GAP	1	0	0	1	0	1
RBBP8NL	1	0	0	0	0	1
RBM20	1	0	0	0	0	1
RBM22	0	1	0	1	0	1
RBM6	0	1	0	1	0	1
RBPMS	1	0	0	0	0	1
RERGL	1	0	0	0	0	1
RGS19	0	1	0	1	0	1
RIT1	0	1	1	1	0	1
RNASET2	0	1	0	1	0	1
RNF123	0	1	1	1	0	1
RPL37	0	1	0	0	0	1
RTEL1	0	1	0	1	1	1
S100A9	1	0	0	0	0	1
SAG	0	1	0	0	0	1
SBK1	0	1	0	1	0	1
SCG3	1	0	0	0	0	1
SDCCAG3	0	1	0	0	0	1
SEC16A	0	1	0	1	0	1
SF3B1	0	1	0	1	1	1
SH2B1	0	1	0	0	1	1
SIGLEC10	1	0	0	0	0	1
SLC1A1	0	1	0	0	0	1
SLC22A4	0	1	0	1	1	1
SLC22A5	0	1	0	1	1	1
SLC6A1	1	0	0	0	0	1
SLIT3	1	0	0	0	0	1
SLPI	1	0	0	0	1	1
SMAD3	0	1	0	1	1	1
SNX20	0	1	0	0	0	1
SOX9-AS1	1	0	0	0	0	0
SPNS2	1	0	0	0	1	1
SRL	1	0	0	0	0	1
STAT3	0	1	0	1	1	1
STMN3	0	1	0	0	0	1
STOX2	1	0	0	0	0	1
SULT1A1	0	1	0	1	0	1
SULT1A2	0	1	1	1	0	0
TCTEX1D1	0	1	0	0	0	1
TEK	1	0	0	1	0	1
THBS3	0	1	0	0	0	1
TMEM182	0	1	0	0	0	1
TNFSF15	0	1	0	1	1	1
TNXB	0	1	0	0	0	1
TRAIP	0	1	0	1	0	1
TRPM2	0	1	0	1	1	1
TTC33	0	1	0	0	0	1
TUBB	0	1	0	0	0	1
TUFM	0	1	0	0	0	1
TYK2	0	1	1	1	1	1
UBA7	0	1	0	0	0	1
UBE2L3	0	1	0	1	0	1
USP19	0	1	0	0	0	1
WDR6	0	1	0	1	0	1
WNK4	1	0	0	1	0	1
ZGPAT	0	1	1	1	0	1
ZNF300	0	1	0	1	0	0
ZNF423	0	1	0	1	1	1
