# Supplementary material for: Identification of therapeutic targets from genetic association studies using hierarchical component analysis
Source: BioData Min. 2020 Jun 17;13:6. doi: 10.1186/s13040-020-00216-9 (PMC7301559; doi:10.1186/s13040-020-00216-9)
Supplement: Supplementary file 4 — Additional file 4. [file 13040_2020_216_MOESM4_ESM.csv]

	genes_selected_by_GCA+BNs	genes_selected_by_metaxcan	LINCS_hit	genes_found_in_LINCS	MGI_hit	genes_found_in_MGI
ABHD16A	0	1	0	0	1	1
ACBD6	1	0	0	0	0	1
AGER	0	1	0	0	1	1
AGPAT1	0	1	0	1	0	1
AIF1	0	1	0	0	0	1
ALOX5	1	0	0	0	1	1
ALPK3	1	0	0	1	0	1
AMT	0	1	0	1	0	1
ANO1	1	0	0	1	1	1
APEH	0	1	0	1	0	1
APOH	1	0	0	1	0	1
APOM	0	1	0	1	0	1
ARFRP1	0	1	1	1	0	1
ARHGEF19	1	0	0	1	0	1
BAG6	0	1	0	1	0	1
BAK1	0	1	0	1	1	1
BCAP29	0	1	0	0	0	1
BEX5	1	0	0	0	0	0
BIN2	1	0	0	0	0	1
BLK	1	0	0	1	0	1
BTNL2	0	1	0	0	0	1
C1QA	1	0	0	1	0	1
C1orf106	0	1	0	1	0	1
C2	0	1	0	1	0	1
C3	1	0	0	1	1	1
C3orf62	0	1	0	0	0	1
C4A	0	1	0	0	1	1
C4B	0	1	0	0	1	1
C6orf15	0	1	0	0	1	1
C6orf25	0	1	0	0	0	0
C6orf48	0	1	0	0	0	0
CACNA1H	1	0	0	0	0	1
CAMKV	0	1	0	1	0	1
CARD9	0	1	1	1	1	1
CATIP	1	0	0	0	0	1
CCHCR1	0	1	0	0	0	1
CCNB2	1	0	0	1	0	1
CCT6B	1	0	0	0	0	1
CD3E	1	0	0	0	1	1
CD53	1	0	0	0	0	1
CD6	1	0	0	0	0	1
CD74	1	0	0	0	1	1
CD8A	1	0	0	0	1	1
CDC20	1	0	0	1	1	1
CDCA5	1	0	0	0	0	1
CDKN1A	1	0	1	1	1	1
CERS2	0	1	0	1	0	1
CFI	1	0	0	1	0	1
CKM	1	0	0	1	0	1
CLIC1	0	1	0	0	1	1
COL1A2	1	0	0	1	1	1
CSNK2B	0	1	0	1	0	1
CTB-131B5.5	1	0	0	0	0	0
CTD-2330K9.3	0	1	0	0	0	0
CXCL16	1	0	0	1	0	1
CYP21A2	0	1	0	0	0	1
DAG1	0	1	0	1	0	1
DDAH2	0	1	0	1	0	1
DDX39B	0	1	0	1	0	1
DHX16	0	1	0	1	0	1
DLD	0	1	0	1	0	1
DLGAP5	1	0	0	1	0	1
DNER	1	0	0	0	0	1
DOCK2	1	0	0	0	1	1
DXO	0	1	0	0	0	1
ECM1	1	0	0	0	0	1
ECM2	1	0	0	0	0	1
ETS2	0	1	0	1	0	1
FAM212A	0	1	0	0	0	1
FAM26F	0	1	0	0	0	1
FAM83F	1	0	0	0	0	1
FCGR3A	1	0	0	0	0	1
FKBPL	0	1	0	0	0	1
FOLR1	1	0	0	1	0	1
GABARAPL1	1	0	1	1	0	1
GALNT15	1	0	0	0	0	1
GNL1	0	1	0	0	0	1
GPANK1	0	1	0	0	0	1
GPSM1	0	1	0	1	0	1
GPSM3	0	1	0	0	0	1
GPX1	0	1	0	1	1	1
GSDMB	0	1	1	1	0	0
GTF2H4	0	1	0	0	0	1
HCG27	0	1	0	0	0	0
HCK	1	0	1	1	1	1
HCLS1	1	0	0	0	0	1
HIST1H2AC	1	0	0	1	0	1
HLA-DMA	0	1	0	0	1	1
HLA-DMB	0	1	0	1	0	1
HLA-DOA	1	0	0	0	0	1
HLA-DOB	0	1	0	0	0	1
HLA-DPA1	1	1	0	1	0	0
HLA-DPB1	0	1	0	1	0	0
HLA-DQA1	0	1	0	1	1	1
HLA-DQA2	0	1	0	0	0	0
HLA-DQB1	0	1	1	1	1	1
HLA-DQB2	0	1	0	0	0	0
HLA-DRA	1	1	1	1	0	1
HLA-DRB1	0	1	0	1	0	0
HLA-DRB5	0	1	0	1	1	1
HOXA-AS3	1	0	0	0	0	1
HSPA1B	0	1	0	1	1	1
HSPA1L	0	1	0	0	0	1
IFI16	1	0	0	1	0	1
IKZF1	1	0	0	1	1	1
IL10	0	1	0	1	1	1
IL33	1	0	0	0	1	1
IL34	1	0	0	0	1	1
IL4I1	1	0	0	0	0	1
IP6K2	0	1	0	1	0	1
IRF8	0	1	0	1	1	1
ITGAX	1	0	0	0	1	1
KCNH8	1	0	0	0	0	1
KCNK1	1	0	0	1	0	1
KIF2C	1	0	0	1	0	1
KLF5	1	0	0	1	1	1
KLHDC8B	0	1	0	0	0	1
KRT24	0	1	0	0	0	1
LAPTM5	1	0	0	0	1	1
LCN2	1	0	0	1	1	1
LCP1	1	0	0	0	1	1
LCP2	1	0	0	0	1	1
LRRN4	1	0	0	0	0	1
LSP1	1	0	0	1	0	1
LST1	0	1	0	0	0	1
LTB	1	0	0	1	1	1
LY6G5C	0	1	0	0	0	1
LY6G6C	0	1	0	0	0	1
LY6G6F	0	1	0	0	0	1
MELK	1	0	0	1	0	1
MMEL1	0	1	0	1	0	1
MST1	0	1	0	1	1	1
MST1R	0	1	0	1	1	1
MT-ND5	1	0	0	0	0	0
MT-ND6	1	0	0	0	0	0
MYB	1	0	0	1	1	1
MYH7	1	0	0	0	0	1
MYL2	1	0	0	0	1	1
MYOM1	1	0	0	0	0	1
NCR3	0	1	0	0	0	1
NFKBIL1	0	1	0	1	0	1
NICN1	0	1	0	0	0	1
NKX2-3	0	1	0	1	1	1
NOTCH4	0	1	0	0	0	1
NOV	1	0	0	1	1	1
NPM2	1	0	0	0	0	1
NPPB	1	0	0	0	0	1
NPRL2	0	1	0	1	0	1
NUSAP1	1	0	0	1	0	1
NXPE1	0	1	0	0	0	0
ORMDL3	0	1	0	1	0	1
OTUD3	0	1	0	1	0	1
OVOL1	1	0	0	1	1	1
PACSIN1	1	0	0	0	0	1
PARK7	0	1	0	1	1	1
PARVG	1	0	0	0	0	1
PCOLCE	1	0	0	0	0	1
PGAP3	0	1	0	0	1	1
PIM3	0	1	0	1	1	1
PKHD1L1	1	0	0	0	0	1
PKNOX2	1	0	0	0	0	1
PLA2G2A	0	1	0	1	0	1
PMPCA	0	1	0	0	0	1
PNKD	0	1	0	0	0	1
POU5F1	0	1	0	1	0	1
PPFIA3	1	0	0	0	0	1
PRKG1	1	0	0	1	1	1
PRRT1	0	1	0	0	0	1
PRSS22	1	0	0	0	0	1
PSORS1C1	0	1	0	0	0	0
PSORS1C2	0	1	0	0	0	1
PYGM	1	0	0	0	0	1
QRICH1	0	1	0	0	0	1
RASAL1	1	0	0	0	0	1
RBM6	0	1	0	1	0	1
RELL2	1	0	0	1	0	1
RGS19	0	1	0	1	0	1
RNF123	0	1	1	1	0	1
RP5-862P8.2	1	0	0	0	0	0
RTEL1	0	1	0	1	0	1
SASH3	1	0	0	0	1	1
SATB2	0	1	1	1	1	1
SELPLG	1	0	0	0	1	1
SEMA3F	0	1	0	0	1	1
SFTA2	0	1	0	0	0	1
SIT1	1	0	0	0	1	1
SKIV2L	0	1	0	1	0	1
SLC26A6	0	1	0	0	0	1
SLC9A4	1	0	0	0	1	1
SLPI	1	0	0	0	1	1
SORT1	1	0	1	1	0	1
SPTB	1	0	0	0	1	1
SRRM3	1	0	0	0	0	1
STK19	0	1	0	1	0	1
STK33	1	0	1	1	0	1
STMN3	0	1	0	0	0	1
TAP2	0	1	0	1	0	1
TBXAS1	1	0	0	0	1	1
TCF19	0	1	0	0	1	1
TEK	1	0	0	1	0	1
TLR10	0	1	0	0	0	0
TMBIM1	0	1	0	0	0	1
TMEM45B	1	0	0	0	0	1
TMEM89	0	1	0	0	0	1
TMOD1	1	0	0	0	0	1
TNF	0	1	0	1	1	1
TNFRSF14	0	1	0	1	1	1
TNNT2	0	1	0	0	1	1
TOP2A	1	0	0	1	0	1
TYROBP	1	0	0	0	1	1
UBA7	0	1	0	0	0	1
UBASH3A	1	0	0	1	1	1
VPS52	0	1	0	0	0	1
VWA7	0	1	0	0	0	1
ZBTB12	0	1	0	0	0	1
ZGPAT	0	1	0	1	0	1
ZPBP2	0	1	0	1	0	1
ZWINT	1	0	0	0	0	1
