# Supplementary material for: Identification of therapeutic targets from genetic association studies using hierarchical component analysis
Source: BioData Min. 2020 Jun 17;13:6. doi: 10.1186/s13040-020-00216-9 (PMC7301559; doi:10.1186/s13040-020-00216-9)
Supplement: Supplementary file 5 — Additional file 5. [file 13040_2020_216_MOESM5_ESM.csv]

	genes_selected_by_GCA+BNs	genes_selected_by_metaxcan	LINCS_hit	genes_found_in_LINCS	MGI_hit	genes_found_in_MGI
AARS2	0	1	0	0	0	1
ABCF1	0	1	0	0	0	1
ABHD16A	0	1	0	0	1	1
ABI2	0	1	0	0	0	1
ACR	1	0	0	0	0	1
ADAMTS2	1	0	0	0	0	1
ADAMTS9	1	0	0	0	1	1
ADGRG6	1	0	0	0	1	1
ADGRL2	1	0	0	0	0	1
ADGRL4	1	0	0	0	0	1
AFF3	0	1	0	0	0	1
AGER	0	1	0	0	1	1
AGPAT1	0	1	1	1	0	1
AIF1	0	1	0	0	0	1
ALPK3	1	0	0	1	0	1
ANO1	1	0	0	1	0	1
ANO5	1	0	0	0	0	1
AP4B1	0	1	0	0	0	1
APOM	0	1	0	1	0	1
ARHGEF19	1	0	0	1	0	1
ASXL3	1	0	0	0	0	1
ATF6B	0	1	0	1	0	1
ATP2A1	1	0	0	0	1	1
B3GALT4	0	1	0	0	0	1
BAG6	0	1	0	1	1	1
BAK1	0	1	0	1	1	1
BCL6	1	0	0	1	1	1
BDH1	1	0	0	1	0	1
BEX1	1	0	0	0	1	1
BEX5	1	0	0	0	0	0
BIN2	1	0	0	0	0	1
BLK	0	1	0	1	1	1
BMP7	1	0	0	1	1	1
BRD2	0	1	0	1	1	1
BRSK2	1	0	0	1	1	1
BTNL2	0	1	0	0	0	1
C1QA	1	0	0	1	1	1
C2	0	1	0	1	0	1
C2ORF15	0	1	0	0	0	0
C3	1	0	1	1	1	1
C4A	0	1	0	0	1	1
C4B	0	1	0	0	1	1
C6orf10	0	1	0	0	0	1
C6orf123	0	1	0	0	0	0
C6orf136	0	1	0	0	0	1
C6orf15	0	1	0	0	0	1
C6orf25	0	1	0	0	0	0
C6orf47	0	1	0	0	0	1
C6orf48	0	1	0	0	0	0
CBL	0	1	0	0	1	1
CCHCR1	0	1	0	0	0	1
CCNB2	1	0	0	1	1	1
CCR6	0	1	0	0	1	1
CD19	1	0	0	1	1	1
CD247	1	0	0	0	1	1
CD3E	1	0	0	0	1	1
CD40	0	1	1	1	1	1
CD53	1	0	0	0	0	1
CD6	1	0	0	0	0	1
CD74	1	0	0	0	1	1
CD79A	1	0	0	0	1	1
CD8A	1	0	0	0	1	1
CDC20	1	0	0	1	1	1
CDCA5	1	0	0	0	1	1
CDHR1	1	0	0	0	0	1
CDKN1A	1	0	1	1	1	1
CDSN	0	1	0	0	1	1
CFB	0	1	1	1	1	1
CFI	1	0	1	1	0	1
CGNL1	1	0	0	0	0	1
CKM	1	0	1	1	0	1
CLIC1	1	1	0	0	0	1
CNN1	1	0	0	0	0	1
COG6	0	1	0	0	1	1
COL11A2	0	1	0	0	1	1
COL4A1	1	0	0	1	1	1
COL4A2-AS1	1	0	0	0	0	0
COL6A1	1	0	0	0	0	1
CPE	1	0	0	1	1	1
CROCC	0	1	0	0	1	1
CSF3	1	0	1	1	1	1
CSF3R	1	0	0	0	1	1
CSNK2B	0	1	0	1	1	1
CTLA4	0	1	1	1	1	1
CUTA	0	1	0	0	0	1
CYP21A2	0	1	0	0	0	1
CYP4X1	1	0	0	0	0	1
DAXX	0	1	0	1	1	1
DCLRE1B	0	1	0	1	0	1
DCN	1	0	0	0	1	1
DDAH2	0	1	0	1	0	1
DDR1	0	1	1	1	0	1
DDX39B	0	1	0	1	0	1
DHX16	0	1	0	1	0	1
DLGAP5	1	0	0	1	0	1
DXO	0	1	0	0	0	1
DYNC1I1	1	0	0	0	0	1
ECM1	1	0	0	0	0	1
EFHD1	1	0	0	0	0	1
EHMT2	0	1	0	1	1	1
ERBB2	0	1	1	1	1	1
ERG	1	0	1	1	1	1
ETV7	0	1	0	1	0	0
FAM167A	0	1	0	0	0	1
FAM213B	0	1	0	0	0	1
FAM83F	1	0	0	0	0	1
FBLN1	1	0	0	0	1	1
FCGR3A	1	0	0	0	1	1
FCRL3	0	1	0	0	0	0
FGFR1OP	0	1	0	1	1	1
FKBPL	0	1	0	0	0	1
FLOT1	0	1	0	0	0	1
FOLR1	1	0	0	0	0	1
FXYD1	1	0	0	0	0	1
GABBR1	0	1	0	1	1	1
GALNT15	1	0	0	0	0	1
GBP5	1	0	0	0	0	1
GGNBP1	0	1	0	0	0	1
GIMAP4	1	0	0	0	0	1
GNL1	0	1	0	0	0	1
GPANK1	0	1	0	0	0	1
GPR63	1	0	0	0	0	1
GPSM3	0	1	0	0	0	1
GSDMB	0	1	0	1	0	0
GTF2H4	0	1	0	0	0	1
GUCY1A2	1	0	0	0	0	1
HAS2	1	0	0	0	1	1
HCG27	0	1	0	0	0	0
HIPK1	0	1	0	1	1	1
HIST1H2AC	1	0	0	1	0	1
HIST1H2AK	0	1	0	0	0	1
HIST1H2BE	0	1	0	0	0	1
HIST1H2BG	0	1	0	0	0	1
HIST1H2BN	0	1	0	0	0	1
HIST1H4H	0	1	0	0	0	1
HIST1H4J	0	1	0	0	0	1
HLA-A	0	1	0	1	0	1
HLA-B	0	1	0	1	0	0
HLA-C	0	1	0	0	0	0
HLA-DMA	0	1	0	1	1	1
HLA-DMB	0	1	0	1	0	1
HLA-DOA	1	1	0	0	1	1
HLA-DOB	0	1	0	0	0	1
HLA-DPA1	1	1	0	1	0	0
HLA-DPB1	0	1	0	1	0	0
HLA-DQA1	0	1	0	1	1	1
HLA-DQA2	0	1	0	0	0	0
HLA-DQB1	0	1	0	1	1	1
HLA-DQB2	0	1	0	0	0	0
HLA-DRA	1	1	1	1	0	1
HLA-DRB1	0	1	0	1	0	0
HLA-DRB5	0	1	1	1	1	1
HLA-F	0	1	0	0	0	1
HLA-G	0	1	0	0	1	1
HMGN4	0	1	0	1	0	0
HRH1	1	0	0	1	1	1
HSD17B8	0	1	0	1	0	1
HSPA1B	0	1	0	1	1	1
HSPA1L	0	1	0	0	0	1
IER2	1	0	0	0	0	1
IER3	0	1	0	1	1	1
IFIT1	1	0	0	0	0	1
IKZF1	1	0	0	1	1	1
IKZF4	0	1	0	0	0	1
IL2RB	1	0	0	1	1	1
IL33	1	0	0	0	1	1
IL34	1	0	0	0	1	1
IL6	1	0	1	1	1	1
INPP5B	0	1	0	0	1	1
IP6K3	0	1	0	1	0	1
IRF5	0	1	1	1	1	1
ITGAX	1	0	0	0	1	1
ITPR3	0	1	0	1	1	1
JUNB	1	0	1	1	1	1
KCNH8	1	0	0	0	0	1
KCNJ8	1	0	0	0	1	1
KIF2C	1	0	1	1	0	1
KIFC1	0	1	0	0	0	1
KRT7	1	0	0	0	1	1
LCK	1	0	0	1	1	1
LCP1	1	0	0	0	1	1
LCP2	1	0	0	0	1	1
LEMD2	0	1	0	0	0	1
LINC00494	1	0	0	0	0	0
LINC00507	1	0	0	0	0	0
LINC01532	1	0	0	0	0	0
LPAR1	1	0	0	1	1	1
LRIG2	0	1	0	0	1	1
LRRN4	1	0	0	0	0	1
LRRTM1	1	0	0	0	0	1
LSM2	0	1	0	1	0	1
LSP1	1	0	1	1	0	1
LST1	0	1	0	0	0	1
LTB	0	1	0	1	1	1
LY6G5C	0	1	0	0	0	1
LY6G6C	0	1	0	0	0	1
LY6G6D	0	1	0	0	0	1
LY6G6F	0	1	0	0	0	1
LYG2	0	1	0	0	0	1
MAGI3	0	1	1	1	0	1
MAPK8IP1	1	0	0	0	1	1
MAS1L	0	1	1	1	0	0
MCAM	0	1	0	0	0	1
MDC1	0	1	0	1	1	1
MECOM	1	0	0	1	1	1
MED1	0	1	1	1	1	1
MEFV	1	0	0	0	1	1
MELK	1	0	0	1	0	1
MFAP4	1	0	0	0	0	1
MGAT3	0	1	0	0	0	1
MICA	0	1	0	0	0	0
MICB	0	1	0	0	0	1
MLN	0	1	0	0	0	0
MMD2	1	0	0	0	0	1
MMEL1	0	1	0	1	0	1
MOG	0	1	0	0	1	1
MRGPRF-AS1	1	0	0	0	0	0
MRPS18B	0	1	0	0	0	1
MSH5	0	1	0	1	0	1
MSX1	1	0	0	1	1	1
MT-ND5	1	0	0	0	0	0
MT-ND6	1	0	0	0	0	0
MT1X	1	0	0	0	1	1
MUC21	0	1	0	0	0	0
MUC22	0	1	0	0	0	0
MYH7	1	0	0	0	0	1
MYL2	1	0	0	0	1	1
NAP1L3	1	0	0	1	0	1
NBPF1	0	1	0	0	0	0
NCR3	0	1	0	0	0	1
NELFE	0	1	0	0	0	1
NEU1	0	1	0	1	1	1
NFKBIL1	0	1	1	1	0	1
NKAPL	0	1	0	0	0	1
NOTCH4	0	1	0	0	1	1
NOV	1	0	0	1	1	1
NPM2	1	0	0	0	0	1
NRM	0	1	0	0	0	1
NUSAP1	1	0	1	1	0	1
OLFML3	1	1	1	1	0	1
OR2H2	0	1	0	0	0	1
ORMDL3	0	1	0	1	0	1
OSMR	1	0	0	1	1	1
P2RX5	1	0	0	0	0	1
PACSIN1	1	1	0	0	0	1
PADI2	0	1	0	0	0	1
PADI4	0	1	1	1	0	1
PAM	0	1	1	1	0	1
PAPPA	1	0	0	0	1	1
PBX2	0	1	0	1	1	1
PCOLCE	1	0	0	0	1	1
PCOLCE-AS1	1	0	0	0	0	0
PDGFRA	1	0	1	1	1	1
PFDN6	0	1	0	0	0	1
PGAP3	0	1	0	0	1	1
PGBD1	0	1	1	1	0	1
PHF1	0	1	0	1	0	1
PHTF1	0	1	0	1	0	1
PKHD1L1	1	0	0	0	0	1
PKNOX2	1	0	0	0	0	1
PKP3	1	0	0	0	1	1
PLCB2	1	0	0	0	1	1
PNMT	0	1	0	0	0	1
POU5F1	0	1	1	1	0	1
PPP1R10	0	1	1	1	0	1
PPP1R11	0	1	0	0	0	1
PPP1R18	0	1	0	0	0	1
PPP1R1B	0	1	0	0	0	1
PPT2	0	1	0	1	1	1
PRKG1	1	0	0	1	1	1
PRR3	0	1	0	0	0	1
PRRC2A	0	1	0	0	0	1
PRRT1	0	1	0	0	0	1
PSMB8	0	1	1	1	0	1
PSMB9	0	1	0	1	0	1
PSMD5	0	1	0	1	0	1
PSORS1C1	0	1	0	0	0	0
PSORS1C2	0	1	0	0	0	1
PTPN22	0	1	0	1	1	1
PTPRC	1	0	0	0	1	1
PTPRZ1	1	0	0	0	0	1
PUS10	0	1	0	1	0	1
RAPH1	0	1	0	0	1	1
RARRES2	1	0	0	0	0	1
RASAL1	1	0	0	0	0	1
RASGRP1	0	1	0	1	1	1
RDH16	0	1	0	0	0	1
RGL2	0	1	0	0	0	1
RING1	0	1	0	1	0	1
RNASET2	0	1	0	1	0	1
RND3	1	0	0	1	1	1
RNF39	0	1	0	0	0	1
RNF40	0	1	0	1	0	1
RNF5	0	1	0	1	0	1
ROBO4	1	0	0	0	0	1
RPS18	0	1	0	0	0	1
RPS26	0	1	0	0	0	1
RSBN1	0	1	0	0	0	1
RUNDC3A	1	0	0	0	0	1
RXRB	0	1	0	1	1	1
SAMD5	1	0	0	0	0	1
SASH3	1	0	0	0	1	1
SFTA2	0	1	0	0	0	1
SH2D5	1	0	0	0	0	1
SKIV2L	0	1	0	1	0	1
SLC16A1	0	1	0	1	1	1
SLC39A7	0	1	0	0	0	1
SLC44A4	0	1	0	0	0	1
SLC9A4	1	0	0	0	1	1
SLCO1A2	1	0	0	0	0	1
SLPI	1	0	0	0	1	1
SNRPC	0	1	0	0	0	1
SORT1	1	0	0	1	0	1
SOX2	1	0	1	1	1	1
SOX21	1	0	0	0	0	1
SPI1	1	0	0	0	1	1
SPRY1	1	0	0	1	1	1
ST7L	0	1	0	0	0	1
STARD3	0	1	0	0	0	1
STC1	1	0	0	0	0	1
STEAP1	1	0	0	0	0	1
STK19	0	1	0	1	0	1
STMN4	1	0	0	0	0	1
SUOX	0	1	1	1	0	1
SYNGAP1	0	1	0	0	1	1
SYNGR1	0	1	0	0	0	1
SYT6	0	1	0	0	0	1
TACSTD2	1	0	0	0	0	1
TAP1	0	1	0	1	1	1
TAP2	0	1	0	1	1	1
TAPBP	0	1	0	0	1	1
TBX21	1	0	0	0	1	1
TCF19	0	1	0	0	0	1
TCTE1	0	1	0	0	0	1
TEK	1	0	1	1	1	1
TIMP1	1	0	0	1	1	1
TLL2	1	0	0	0	0	1
TMEM151B	0	1	0	0	0	1
TNC	1	0	0	0	0	1
TNF	0	1	1	1	1	1
TNFAIP3	1	0	0	1	1	1
TNPO3	0	1	0	1	0	1
TNXB	0	1	0	0	0	1
TOP2A	1	0	1	1	0	1
TPM1	1	0	0	1	1	1
TRAF1	0	1	0	1	0	1
TREH	0	1	0	0	0	1
TRIM15	0	1	0	0	0	1
TRIM26	0	1	0	1	0	1
TRIM31	0	1	0	0	0	1
TRIM39	0	1	0	1	0	1
TRIM40	0	1	0	0	0	1
TRNP1	1	0	0	0	0	1
TTC34	0	1	0	0	0	1
TTC9B	1	0	0	0	0	1
TUBAL3	0	1	0	0	0	1
TYROBP	1	0	0	0	1	1
UBASH3A	0	1	0	1	1	1
UBD	0	1	0	0	1	1
UHRF1BP1	0	1	0	0	0	1
UQCC2	0	1	0	0	0	1
USHBP1	1	0	0	0	0	1
UTP11L	0	1	0	0	0	0
VARS	0	1	0	1	0	1
VARS2	0	1	0	0	0	1
VPS52	0	1	0	0	0	1
VWA7	0	1	0	0	0	1
WDR46	0	1	0	0	0	1
ZBTB12	0	1	0	0	0	1
ZBTB22	0	1	0	1	0	1
ZBTB9	0	1	0	1	0	1
ZC3H10	0	1	0	0	0	1
ZC3H12A	1	0	0	0	1	1
ZFP36	1	0	0	1	1	1
ZFP57	0	1	0	0	0	1
ZGLP1	0	1	0	0	0	1
ZKSCAN4	0	1	0	1	0	1
ZNF184	0	1	0	0	0	1
ZNF311	0	1	0	0	0	0
ZNRD1	0	1	0	0	0	1
ZPBP2	0	1	0	1	0	1
ZSCAN12	0	1	0	1	0	1
ZSCAN16	0	1	0	0	0	0
ZWINT	1	0	0	0	0	1
