# Supplementary material for: Identification of therapeutic targets from genetic association studies using hierarchical component analysis
Source: BioData Min. 2020 Jun 17;13:6. doi: 10.1186/s13040-020-00216-9 (PMC7301559; doi:10.1186/s13040-020-00216-9)
Supplement: Supplementary file 6 — Additional file 6. [file 13040_2020_216_MOESM6_ESM.csv]

DO Disease Name	Mouse MGI ID
MGI:98259	age related macular degeneration
MGI:1203290	age related macular degeneration
MGI:106185	age related macular degeneration
MGI:88518	age related macular degeneration 1
MGI:98935	age related macular degeneration 1
MGI:1333815	age related macular degeneration 12
MGI:88385	age related macular degeneration 4
MGI:1335106	Crohn's disease
MGI:105311	Crohn's disease
MGI:102672	inflammatory bowel disease
MGI:104798	inflammatory bowel disease
MGI:103038	inflammatory bowel disease
MGI:109495	inflammatory bowel disease
MGI:1339364	inflammatory bowel disease
MGI:96548	inflammatory bowel disease
MGI:96537	inflammatory bowel disease
MGI:88337	inflammatory bowel disease
MGI:96549	inflammatory bowel disease
MGI:2429397	inflammatory bowel disease 1
MGI:1924290	inflammatory bowel disease 10
MGI:95772	inflammatory bowel disease 12
MGI:97570	inflammatory bowel disease 13
MGI:2180140	inflammatory bowel disease 16
MGI:104798	rheumatoid arthritis
MGI:1329019	rheumatoid arthritis
MGI:99180	rheumatoid arthritis
MGI:101900	rheumatoid arthritis
MGI:99613	rheumatoid arthritis
MGI:96560	rheumatoid arthritis
